# Supplementary material for: Diversity and Metabolism of Microbial Communities in a Hypersaline Lake along a Geochemical Gradient
Source: Biology (Basel). 2022 Apr 15;11(4):605. doi: 10.3390/biology11040605 (PMC9031644; doi:10.3390/biology11040605)
Supplement: Supplementary file 1 [file biology-11-00605-s001.zip]

Archive with 1 entries (1 files):
- biology-1604054-supplementary.pdf
